# Supplementary material for: Optimization of the Fluidic-Based Assembly for Three-Dimensional Construction of Multicellular Hydrogel Micro-Architecture in Mimicking Hepatic Lobule-like Tissues
Source: Micromachines (Basel). 2021 Sep 20;12(9):1129. doi: 10.3390/mi12091129 (PMC8471618; doi:10.3390/mi12091129)
Supplement: Supplementary file 1 [file micromachines-12-01129-s001.zip]

Archive with 1 entries (1 files):
- micromachines-1300949-supplementary.pdf
